# Supplementary material for: Fabrication and Characterization of Hydrophobic Cellulose Nanofibrils/Silica Nanocomposites with Hexadecyltrimethoxysilane
Source: Polymers (Basel). 2022 Feb 21;14(4):833. doi: 10.3390/polym14040833 (PMC8963035; doi:10.3390/polym14040833)
Supplement: Supplementary file 1 [file polymers-14-00833-s001.zip]

Archive with 1 entries (1 files):
- polymers-1586324-supplementary.pdf
